# Supplementary material for: Effectiveness and Safety of Budesonide/Formoterol in Asthma: A Systematic Review
Source: Healthcare (Basel). 2026 Jun 26;14(13):1864. doi: 10.3390/healthcare14131864 (PMC13360979; doi:10.3390/healthcare14131864)
Supplement: Supplementary file 1 [file healthcare-14-01864-s001.zip]

Archive with 2 entries (2 files):
- PRISMA_2020_checklist.pdf
- Supplemtal.pdf
